# Supplementary material for: Molecular Pincers Using a Combination of N-H and C-H Donors for Anion Binding
Source: Int J Mol Sci. 2022 Dec 22;24(1):163. doi: 10.3390/ijms24010163 (PMC9820443; doi:10.3390/ijms24010163)
Supplement: Supplementary file 1 [file ijms-24-00163-s001.zip]

Archive with 1 entries (1 files):
- ijms-2105972-supplementary.pdf
